# Supplementary material for: Enhancing Antioxidant and Flavor of Xuanwei Ham Bone Hydrolysates via Ultrasound and Microwave Pretreatment: A Backpropagation Artificial Neural Network Model Prediction
Source: Molecules. 2026 Jan 4;31(1):188. doi: 10.3390/molecules31010188 (PMC12787840; doi:10.3390/molecules31010188)
Supplement: Supplementary file 1 [file molecules-31-00188-s001.zip]

Archive with 1 entries (1 files):
- molecules-4047286-Supplementary Materials.pdf
